# Supplementary material for: New Coleoptera records from New Brunswick, Canada: Lycidae
Source: Zookeys. 2012 Apr 4;(179):115–26. doi: 10.3897/zookeys.179.2494 (PMC3337056; doi:10.3897/zookeys.179.2494)
Supplement: XML Treatment for Lopheros crenatus [file zookeys.179.2494-treatment4.xml]

<!DOCTYPE tp:taxon-treatment
  PUBLIC "-//TaxonX//DTD Taxonomic Treatment Publishing DTD v0 20100105//EN" "tax-treatment-NSO.dtd">
<tp:taxon-treatment xmlns:tp="http://www.plazi.org/taxpub"><tp:treatment-meta><mixed-citation publication-type="journal"><person-group><name><surname>Webster</surname><given-names>Reginald P.</given-names></name><name><surname>Sweeney</surname><given-names>Jon D.</given-names></name><name><surname>DeMerchant</surname><given-names>Ian</given-names></name></person-group><article-title>New Coleoptera records from New Brunswick, Canada: Lycidae</article-title><source>Zookeys</source><day>4</day><month>4</month><year>2012</year><volume>2012</volume><issue>179</issue><fpage>115</fpage><lpage>126</lpage><pub-id pub-id-type="doi">10.3897/zookeys.179.2494</pub-id></mixed-citation></tp:treatment-meta><tp:nomenclature><tp:taxon-name>
                            <tp:taxon-name-part taxon-name-part-type="genus">Lopheros</tp:taxon-name-part>
                            <tp:taxon-name-part taxon-name-part-type="species">crenatus</tp:taxon-name-part>
                        <object-id xmlns:xlink="http://www.w3.org/1999/xlink" xlink:type="simple">http://species-id.net/wiki/Lopheros_crenatus</object-id>
                        </tp:taxon-name><tp:taxon-authority>(Germar, 1824)**</tp:taxon-authority><xref ref-type="fig" rid="F4">Map 4</xref></tp:nomenclature><tp:treatment-sec sec-type="Material examined"><title>Material examined</title><p><bold>. New Brunswick, Carleton Co.</bold>, Meduxnekeag Valley Nature Preserve, <named-content xmlns:xlink="http://www.w3.org/1999/xlink" content-type="dwc:verbatimCoordinates" xlink:type="simple">46.1940°N, 67.6800°W</named-content>, 3.VII.2006, R. P. Webster, mixed forest, beating foliage (1, RWC).</p></tp:treatment-sec><tp:treatment-sec sec-type="Collection and habitat data"><title>Collection and habitat data.</title><p>One individual of <italic><tp:taxon-name>Lopheros crenatus</tp:taxon-name></italic> was collected from foliage during early July in a mixed forest.</p></tp:treatment-sec><tp:treatment-sec sec-type="Distribution in Canada and Alaska"><title>Distribution in Canada and Alaska.</title><p>MB, ON, QC, <bold>NB</bold> (<xref ref-type="bibr" rid="B6">Green 1951</xref>; <xref ref-type="bibr" rid="B14">McNamara 1991</xref>).</p><fig id="F4" position="float" orientation="portrait"><label>Map 4.</label><caption><p>Collection localities in New Brunswick, Canada of <italic><tp:taxon-name>Lopheros crenatus</tp:taxon-name></italic>.</p></caption><graphic xmlns:xlink="http://www.w3.org/1999/xlink" xlink:href="ZooKeys-179-115-g004.jpg" position="float" orientation="portrait" xlink:type="simple"/></fig></tp:treatment-sec><ref-list><ref id="B6"><mixed-citation xmlns:xlink="http://www.w3.org/1999/xlink" xlink:type="simple"><person-group><name name-style="western"><surname>Green</surname><given-names>JW</given-names></name></person-group> (<year>1951</year>)<article-title> The Lycidae of the United States and Canada. III. The tribe Platerodini (in part) (Coleoptera).</article-title><source>Transactions of the American Entomological Society </source><volume>77</volume>: <fpage>1</fpage>-<lpage>20</lpage>.</mixed-citation></ref><ref id="B14"><mixed-citation xmlns:xlink="http://www.w3.org/1999/xlink" xlink:type="simple"><person-group><name name-style="western"><surname>McNamara</surname><given-names>J</given-names></name></person-group> (<year>1991</year>)<article-title> Family Lycidae: net-winged beetles.</article-title> In: <person-group><name name-style="western"><surname>Bousquet</surname><given-names>Y</given-names></name></person-group> (<role>Ed</role>). <issue-title>Checklist of Beetles of Canada and Alaska.</issue-title><source>Agriculture Canada, Research Branch, Ottawa, Ontario, Publication 1861/E</source>: <fpage>188</fpage>-<lpage>189</lpage>.</mixed-citation></ref></ref-list></tp:taxon-treatment>
