# Supplementary material for: New Coleoptera records from New Brunswick, Canada: Lycidae
Source: Zookeys. 2012 Apr 4;(179):115–26. doi: 10.3897/zookeys.179.2494 (PMC3337056; doi:10.3897/zookeys.179.2494)
Supplement: XML Treatment for Plateros flavoscutellatus [file zookeys.179.2494-treatment10.xml]

<!DOCTYPE tp:taxon-treatment
  PUBLIC "-//TaxonX//DTD Taxonomic Treatment Publishing DTD v0 20100105//EN" "tax-treatment-NSO.dtd">
<tp:taxon-treatment xmlns:tp="http://www.plazi.org/taxpub"><tp:treatment-meta><mixed-citation publication-type="journal"><person-group><name><surname>Webster</surname><given-names>Reginald P.</given-names></name><name><surname>Sweeney</surname><given-names>Jon D.</given-names></name><name><surname>DeMerchant</surname><given-names>Ian</given-names></name></person-group><article-title>New Coleoptera records from New Brunswick, Canada: Lycidae</article-title><source>Zookeys</source><day>4</day><month>4</month><year>2012</year><volume>2012</volume><issue>179</issue><fpage>115</fpage><lpage>126</lpage><pub-id pub-id-type="doi">10.3897/zookeys.179.2494</pub-id></mixed-citation></tp:treatment-meta><tp:nomenclature><tp:taxon-name>
                            <tp:taxon-name-part taxon-name-part-type="genus">Plateros</tp:taxon-name-part>
                            <tp:taxon-name-part taxon-name-part-type="species">flavoscutellatus</tp:taxon-name-part>
                        <object-id xmlns:xlink="http://www.w3.org/1999/xlink" xlink:type="simple">http://species-id.net/wiki/Plateros_flavoscutellatus</object-id>
                        </tp:taxon-name><tp:taxon-authority>Blatchley, 1914</tp:taxon-authority><xref ref-type="fig" rid="F10">Map 10</xref></tp:nomenclature><tp:treatment-sec sec-type="Material examined"><title>Material examined.</title><p><bold>New Brunswick, Queens Co.</bold>, Cranberry Lake P.N.A, <named-content xmlns:xlink="http://www.w3.org/1999/xlink" content-type="dwc:verbatimCoordinates" xlink:type="simple">46.1125°N, 65.6075°W</named-content>, 20.VII-4.VIII.2011, M. Roy &amp; V. Webster, old red oak forest, Lindgren funnel trap (1, RWC). <bold>York Co.</bold>,Charters Settlement, <named-content xmlns:xlink="http://www.w3.org/1999/xlink" content-type="dwc:verbatimCoordinates" xlink:type="simple">45.8395°N, 66.7391°W</named-content>, 1.VIII.2004, R. P. Webster, mixed forest, u.v. light (1, RWC); same locality but <named-content xmlns:xlink="http://www.w3.org/1999/xlink" content-type="dwc:verbatimCoordinates" xlink:type="simple">45.8430°N, 66.7275°W</named-content>, 3.VIII.2004, 13.VIII.2004, R. P. Webster, regenerating mixed forest, sweeping foliage in brushy opening (2, RWC); 15 km W of Tracy off Rt. 645, <named-content xmlns:xlink="http://www.w3.org/1999/xlink" content-type="dwc:verbatimCoordinates" xlink:type="simple">45.6848°N, 66.8821°W</named-content>, 13–27.VII.2010, R. Webster &amp; C. MacKay, old red pine forest, Lindgren funnel trap (1, RWC)</p></tp:treatment-sec><tp:treatment-sec sec-type="Collection and habitat data"><title>Collection and habitat data.</title><p>This species was captured in mixed and regenerating mixed forests, in an old red oak forest, and in an old red pine forest. Adults were collected at a black-light trap, by sweeping foliage, and in Lindgren funnel traps. Adults were collected during July and August.</p></tp:treatment-sec><tp:treatment-sec sec-type="Distribution in Canada and Alaska"><title>Distribution in Canada and Alaska.</title><p>ON, QC, <bold>NB</bold>, NS (<xref ref-type="bibr" rid="B8">Green 1953</xref>; <xref ref-type="bibr" rid="B14">McNamara 1991</xref>).</p><fig id="F10" position="float" orientation="portrait"><label>Map 10.</label><caption><p>Collection localities in New Brunswick, Canada of <italic><tp:taxon-name>Plateros flavoscutellatus</tp:taxon-name></italic>.</p></caption><graphic xmlns:xlink="http://www.w3.org/1999/xlink" xlink:href="ZooKeys-179-115-g010.jpg" position="float" orientation="portrait" xlink:type="simple"/></fig></tp:treatment-sec><ref-list><ref id="B8"><mixed-citation xmlns:xlink="http://www.w3.org/1999/xlink" xlink:type="simple"><person-group><name name-style="western"><surname>Green</surname><given-names>JW</given-names></name></person-group> (<year>1953</year>)<article-title> The Lycidae of the United States and Canada. V. <italic>Plateros</italic> (Coleoptera).</article-title><source>Transactions of the American Entomological Society </source><volume>78</volume>: <fpage>149</fpage>-<lpage>181</lpage>.</mixed-citation></ref><ref id="B14"><mixed-citation xmlns:xlink="http://www.w3.org/1999/xlink" xlink:type="simple"><person-group><name name-style="western"><surname>McNamara</surname><given-names>J</given-names></name></person-group> (<year>1991</year>)<article-title> Family Lycidae: net-winged beetles.</article-title> In: <person-group><name name-style="western"><surname>Bousquet</surname><given-names>Y</given-names></name></person-group> (<role>Ed</role>). <issue-title>Checklist of Beetles of Canada and Alaska.</issue-title><source>Agriculture Canada, Research Branch, Ottawa, Ontario, Publication 1861/E</source>: <fpage>188</fpage>-<lpage>189</lpage>.</mixed-citation></ref></ref-list></tp:taxon-treatment>
