# Supplementary material for: New Coleoptera records from New Brunswick, Canada: Lycidae
Source: Zookeys. 2012 Apr 4;(179):115–26. doi: 10.3897/zookeys.179.2494 (PMC3337056; doi:10.3897/zookeys.179.2494)
Supplement: XML Treatment for Plateros subfurcatus [file zookeys.179.2494-treatment11.xml]

<!DOCTYPE tp:taxon-treatment
  PUBLIC "-//TaxonX//DTD Taxonomic Treatment Publishing DTD v0 20100105//EN" "tax-treatment-NSO.dtd">
<tp:taxon-treatment xmlns:tp="http://www.plazi.org/taxpub"><tp:treatment-meta><mixed-citation publication-type="journal"><person-group><name><surname>Webster</surname><given-names>Reginald P.</given-names></name><name><surname>Sweeney</surname><given-names>Jon D.</given-names></name><name><surname>DeMerchant</surname><given-names>Ian</given-names></name></person-group><article-title>New Coleoptera records from New Brunswick, Canada: Lycidae</article-title><source>Zookeys</source><day>4</day><month>4</month><year>2012</year><volume>2012</volume><issue>179</issue><fpage>115</fpage><lpage>126</lpage><pub-id pub-id-type="doi">10.3897/zookeys.179.2494</pub-id></mixed-citation></tp:treatment-meta><tp:nomenclature><tp:taxon-name>
                            <tp:taxon-name-part taxon-name-part-type="genus">Plateros</tp:taxon-name-part>
                            <tp:taxon-name-part taxon-name-part-type="species">subfurcatus</tp:taxon-name-part>
                        <object-id xmlns:xlink="http://www.w3.org/1999/xlink" xlink:type="simple">http://species-id.net/wiki/Plateros_subfurcatus</object-id>
                        </tp:taxon-name><tp:taxon-authority>Green, 1953</tp:taxon-authority><xref ref-type="fig" rid="F11">Map 11</xref></tp:nomenclature><tp:treatment-sec sec-type="Material examined"><title>Material examined.</title><p><bold>New Brunswick, Sunbury Co.</bold>, Acadia Research Forest, <named-content xmlns:xlink="http://www.w3.org/1999/xlink" content-type="dwc:verbatimCoordinates" xlink:type="simple">45.9866°N, 66.3841°W</named-content>, 30.VI–8.VII.2009, R. Webster &amp; M.-A. Giguère, red spruce forest with red maple and balsam fir, Lindgren funnel trap (1, RWC). <bold>York Co.</bold>, Rt. 645 at Beaver Brook, <named-content xmlns:xlink="http://www.w3.org/1999/xlink" content-type="dwc:verbatimCoordinates" xlink:type="simple">45.6830°N, 66.8679°W</named-content>, 8.VII.2008, R. P. Webster, red maple and alder swamp, sweeping foliage (1, RWC).</p></tp:treatment-sec><tp:treatment-sec sec-type="Collection and habitat data"><title>Collection and habitat data.</title><p>One individual was captured in a Lindgren funnel trap deployed in a red spruce forest and another was collected by sweeping foliage in a red maple (<italic><tp:taxon-name>Acer rubrum</tp:taxon-name></italic> L.) and alder (<italic><tp:taxon-name>Alnus</tp:taxon-name></italic> sp.) swamp. Both adults were captured during July.</p></tp:treatment-sec><tp:treatment-sec sec-type="Distribution in Canada and Alaska"><title>Distribution in Canada and Alaska.</title><p>ON, <bold>NB</bold>, NS (<xref ref-type="bibr" rid="B14">McNamara 1991</xref>; <xref ref-type="bibr" rid="B1">Bishop et al. 2009</xref>).</p><!--PageBreak--><fig id="F11" position="float" orientation="portrait"><label>Map 11.</label><caption><p>Collection localities in New Brunswick, Canada of <italic><tp:taxon-name>Plateros subfurcatus</tp:taxon-name></italic>.</p></caption><graphic xmlns:xlink="http://www.w3.org/1999/xlink" xlink:href="ZooKeys-179-115-g011.jpg" position="float" orientation="portrait" xlink:type="simple"/></fig></tp:treatment-sec><ref-list><ref id="B14"><mixed-citation xmlns:xlink="http://www.w3.org/1999/xlink" xlink:type="simple"><person-group><name name-style="western"><surname>McNamara</surname><given-names>J</given-names></name></person-group> (<year>1991</year>)<article-title> Family Lycidae: net-winged beetles.</article-title> In: <person-group><name name-style="western"><surname>Bousquet</surname><given-names>Y</given-names></name></person-group> (<role>Ed</role>). <issue-title>Checklist of Beetles of Canada and Alaska.</issue-title><source>Agriculture Canada, Research Branch, Ottawa, Ontario, Publication 1861/E</source>: <fpage>188</fpage>-<lpage>189</lpage>.</mixed-citation></ref><ref id="B1"><mixed-citation xmlns:xlink="http://www.w3.org/1999/xlink" xlink:type="simple"><person-group><name name-style="western"><surname>Bishop</surname><given-names>DJ</given-names></name><name name-style="western"><surname>Majka</surname><given-names>CG</given-names></name><name name-style="western"><surname>Bondrup-Nielsen</surname><given-names>S</given-names></name><name name-style="western"><surname>Peck</surname><given-names>SB</given-names></name></person-group> (<year>2009</year>)<article-title> Deadwood and saproxylic beetle diversity in naturally disturbed and managed spruce forests in Nova Scotia.</article-title> In: <person-group><name name-style="western"><surname>Majka</surname><given-names>CG</given-names></name><name name-style="western"><surname>Klimaszewski</surname><given-names>J</given-names></name></person-group> (<role>Eds</role>). <issue-title> Biodiversity, biosystematics, and ecology of Canadian Coleoptera II.</issue-title><source>ZooKeys </source><volume>22</volume>: <fpage>309</fpage>–<lpage>340</lpage>. doi: <ext-link ext-link-type="uri" xlink:href="http://dx.doi.org/10.3897/zookeys.22.144" xlink:type="simple">10.3897/zookeys.22.144</ext-link></mixed-citation></ref></ref-list></tp:taxon-treatment>
